# Supplementary material for: Improved Rat Heart Preservation Using High-Pressure Gaseous Perfusion with Oxygen–Xenon Mixture
Source: Pathophysiology. 2025 Oct 31;32(4):58. doi: 10.3390/pathophysiology32040058 (PMC12642012; doi:10.3390/pathophysiology32040058)
Supplement: Supplementary file 1 [file pathophysiology-32-00058-s001.zip]

Archive with 6 entries (5 files):
- pathophysiology-3954493-supplementary/
- pathophysiology-3954493-supplementary/Figure S1. Clathrated heart with data from sensors.docx
- pathophysiology-3954493-supplementary/File S1. GIF movie of HIPPER vs Control.docx
- pathophysiology-3954493-supplementary/Table S1. Input measures of animals and organs.docx
- pathophysiology-3954493-supplementary/Table S2. PCA output processed by PerMANOVA.docx
- pathophysiology-3954493-supplementary/Table S3. Including criteria for hearts.docx
